# Supplementary material for: Mycotoxin Contamination: Occurrence, Biotransformation, Pathogenic Mechanisms, and Strategies for Nutritional Intervention
Source: Molecules. 2025 Sep 23;30(19):3860. doi: 10.3390/molecules30193860 (PMC12525999; doi:10.3390/molecules30193860)
Supplement: Supplementary file 1 [file molecules-30-03860-s001.zip]

Archive with 1 entries (1 files):
- molecules-3849415-supplementary.pdf
